# Supplementary material for: SARS-CoV-2 variant introduction following spring break travel and transmission mitigation strategies
Source: PLoS One. 2024 May 9;19(5):e0301225. doi: 10.1371/journal.pone.0301225 (PMC11081374; doi:10.1371/journal.pone.0301225)
Supplement: S1 Dataset — Generated for samples with at least 15,000 mapped reads and submitted to GenBank and Global Initiative on Sharing All Influenza Data (GISAID). (XLSX) [file pone.0301225.s002.xlsx]

## Sheet: Sheet1
Supplementary Data Set 1. Genbank and GISAID accession information. Accession numbers and other information regarding samples uploaded to Genbank/GISAID, including collection date, node name, gender, year of birth, ethnicity, race, ct values, clade, and lineage.
Genbank/GISAID_identifier	Collection_date	Node_name	Gender	Year_of_Birth	Ethnicity	Race	P1_A	P1_B	N1_A	N1_B	Genbank_Accession	GISAID_Accession	Clade	Lineage
C1285DCE5J0	2021-03-20	Post21_01	Male	1999	Not Hispanic or Latino	White	17.9	18.27	21.1	22.19	OL706415	EPI_ISL_7156706	20I (Alpha; V1)	B.1.1.7
C5C9E38A10H	2021-03-20	Post21_02	Female	2000	Not Hispanic or Latino	White	18.21	19.74	25.58	27.79	OL706419	EPI_ISL_7156671	20J (Gamma; V3)	P.1
2C2E74A8DIN	2021-03-20	Post21_03	Male	1999	Not Hispanic or Latino	White	17.91	18.13	24.04	22.8	OL706411	EPI_ISL_7156194	20A	B.1.561
C10EC66C53B	2021-03-20	Post21_04	Female	1999	Not Hispanic or Latino	White	30.1		29.11	29.16	OL706414	EPI_ISL_7156201	20A	B.1.561
C5C85CE2D0C	2021-03-20	Post21_05	Female	1999	Not Hispanic or Latino	White	19.49	20.83	27.58	29.6	OL706417	EPI_ISL_7156833	20A	B.1
C5C85DD30DF	2021-03-20	Post21_06	Female	1999	Not Hispanic or Latino	White	19.27	17.6	23.56	26.6	OL706418	EPI_ISL_7156854	20B	B.1.1.519
CD4E5ED4FXA	2021-03-21	Post21_07	Male	1999	Not Hispanic or Latino	White	16.74	15.96	17.16	17.12	OL706420	EPI_ISL_7156788	20I (Alpha; V1)	B.1.1.7
2C0142AFAG0	2021-03-21	Post21_08	Male	2001	Not Hispanic or Latino	White	19.46	19.54	17.28	18.43	OL706422	EPI_ISL_7156789	20I (Alpha; V1)	NA
5524B91ADOA	2021-03-21	Post21_09	Female	1987	Not Hispanic or Latino	Asian	31.29		31.35	31.58	OL706427	EPI_ISL_7156791	20I (Alpha; V1)	B.1.1.7
5524B922EJA	2021-03-21	Post21_10	Male	2000	Not Hispanic or Latino	White	28.42	25.76	31.76	30.54	OL706428	EPI_ISL_7156873	20I (Alpha; V1)	NA
B9DDAC8A1JL	2021-03-21	Post21_11	Male	1989	Hispanic or Latino	White	18.55	16.92	21.25	21.18	OL706430	EPI_ISL_7156778	20I (Alpha; V1)	B.1.1.7
C12860180A2	2021-03-21	Post21_12	Male	2000	Not Hispanic or Latino	White	20.1	17.69	14.58	13.52	OL706435	EPI_ISL_7156793	20I (Alpha; V1)	B.1.1.7
C130E94A7TD	2021-03-21	Post21_13	Female	1999	Not Hispanic or Latino	White	20.21	19.06	21.53	20.7	OL706438	EPI_ISL_7156708	20I (Alpha; V1)	B.1.1.7
C5C8590D4CN	2021-03-21	Post21_14	Female	1998	Not Hispanic or Latino	White	22.57	22.92	30.93	31.65	OL706441	EPI_ISL_7156386	20I (Alpha; V1)	NA
B9DEFC38CXU	2021-03-21	Post21_15	Male	2001	Not Hispanic or Latino	White	26.55		26.09	31.9	OL706432	EPI_ISL_7156285	20J (Gamma; V3)	P.1.10
C5B3C851C7G	2021-03-21	Post21_16	Female	2000	Not Hispanic or Latino	White	16.98	16.95	19.83	19.04	OL706439	EPI_ISL_7156286	20J (Gamma; V3)	P.1.10
C5C9E3B6DWG	2021-03-21	Post21_17	Female	2000	Not Hispanic or Latino	White	22.58	20.91	26.36	29.78	OL706444	EPI_ISL_7156287	20J (Gamma; V3)	P.1.10
5243ACF94P3	2021-03-21	Post21_18	Male	1998	Not Hispanic or Latino	White	18.47	17.85	23.02	24.01	OL706423	EPI_ISL_7156206	21C (Epsilon)	B.1.429
5524B916FL7	2021-03-21	Post21_19	Female	2000	Not Hispanic or Latino	White	19.48	17.59	23.57	22.65	OL706426	EPI_ISL_7156217	21C (Epsilon)	B.1.429
B9DDAFE86MR	2021-03-21	Post21_20	Male	2001	Not Hispanic or Latino	White		27.13	32.55	32.53	OL706431	EPI_ISL_7156912	21F (Iota)	B.1.526
C5C9E3BDA9B	2021-03-21	Post21_21	Female	2002	Not Hispanic or Latino	White	25.42	22.11	32.43	29.96	OL706445	EPI_ISL_7156860	21F (Iota)	B.1.526
B9E60F84BS4	2021-03-21	Post21_22	Female	2000	Not Hispanic or Latino	Asian	17.69	17.32	22.11	22.02	OL706433	EPI_ISL_7156744	20G	B.1.2
5524B90990N	2021-03-22	Post21_23	Female	1998	Not Hispanic or Latino	Asian	19.08	18.2	21.27	21.46	OL706454	EPI_ISL_7156795	20I (Alpha; V1)	B.1.1.7
635CDA54AIJ	2021-03-22	Post21_24	Male	1998	Not Hispanic or Latino	White	17.42	17.34	14.01	14.08	OL706455	EPI_ISL_7156796	20I (Alpha; V1)	B.1.1.7
B9E41F9CC0U	2021-03-22	Post21_25	Female	2001	Not Hispanic or Latino	White	17.13	16.72	25.25	24.8	OL706456	EPI_ISL_7156760	20I (Alpha; V1)	B.1.1.7
C5BDE05028M	2021-03-22	Post21_26	Male	2000	Not Hispanic or Latino	White	18.7	18.08	25.25	25.4	OL706463	EPI_ISL_7156797	20I (Alpha; V1)	B.1.1.7
B9F3646B7N2	2021-03-22	Post21_27	Male	2000	Not Hispanic or Latino	Native Hawaiian or Other Pacific Islander;White	17.06	16.26	21.79	21.95	OL706459	EPI_ISL_7156288	20J (Gamma; V3)	P.1.10
26C687D8F1V	2021-03-22	Post21_28	Female	1998	Not Hispanic or Latino	White	18.15	17.92	17.32	17.69	OL706451	EPI_ISL_7156222	21C (Epsilon)	B.1.429
B9EEDA993FQ	2021-03-22	Post21_29	Male	1999	Hispanic or Latino	White	18.12	17.19	23.75	24.01	OL706458	EPI_ISL_7156278	20A	B.1
C5BDDD502TP	2021-03-22	Post21_30	Female	2000	Not Hispanic or Latino	White	28.1	28.22	28.88	28.28	OL706461	EPI_ISL_7156268	20B	R.1
5524B7C2BP6	2021-03-22	Post21_31	Female	1985	Not Hispanic or Latino	White	21.49	21.83	26.46	26.63	OL706453	EPI_ISL_7156228	20C	B.1.596
63563CA484E	2021-03-23	Post21_32	Male	1997	Hispanic or Latino	American Indian or Alaska Native;White	19.83	18.04	28.87	27.31	OL706471	EPI_ISL_7156710	20I (Alpha; V1)	NA
B9DC5320DMT	2021-03-23	Post21_33	Male	1997	Not Hispanic or Latino	Asian	18.57	17.06	25.11	23.37	OL706474	EPI_ISL_7156799	20I (Alpha; V1)	B.1.1.7
C5BE61BB6IN	2021-03-23	Post21_34	Male	2001	Not Hispanic or Latino	White	18.78	18.4	19.38	19.06	OL706479	EPI_ISL_7156711	20I (Alpha; V1)	B.1.1.7
26B9B630FAU	2021-03-23	Post21_35	Male	1999	Not Hispanic or Latino	White	18.16	16.87	19.09	18.32	OL706469	EPI_ISL_7156284	20J (Gamma; V3)	P.1.10
B9DC543A6T3	2021-03-23	Post21_36	Female	2001	Not Hispanic or Latino	White	19.68	17.52	23.07	20.48	OL706475	EPI_ISL_7156291	20J (Gamma; V3)	P.1
B9DF0126BUA	2021-03-23	Post21_37	Male	2001	Not Hispanic or Latino	White	19.86	18.53	25.02	25.57	OL706476	EPI_ISL_7156292	20J (Gamma; V3)	P.1.10
B9ECEEE55M3	2021-03-23	Post21_38	Male	1999	Not Hispanic or Latino	White	18.2	20.1	24.77	24.91	OL706478	EPI_ISL_7156293	20J (Gamma; V3)	P.1.10
B9ECEE932B4	2021-03-23	Post21_39	Male	1999	Not Hispanic or Latino	White	17.69	16.18	26.39	25.01	OL706477	EPI_ISL_7156235	21C (Epsilon)	B.1.429
B9ECECA22OA	2021-03-24	Post21_40	Male	1994	Not Hispanic or Latino	White	19.98	17.91	21.03	20.12	OL706496	EPI_ISL_7156701	20I (Alpha; V1)	B.1.1.7
C5BE5EBDFLT	2021-03-24	Post21_41	Female	2000	Hispanic or Latino	White	16.85	16.64	13.3	13.32	OL706497	EPI_ISL_7156294	20J (Gamma; V3)	P.1.17
B9E2BAC862K	2021-03-24	Post21_42	Female	2001	Not Hispanic or Latino	White	22.41	23.23	29.96	29.05	OL706495	-	20B	B.1.1.519
551F77A87IN	2021-03-24	Post21_43	Female	2001	Not Hispanic or Latino	White	18.65	18.22	19.57	21.71	OL706493	EPI_ISL_7156276	20C	B.1.623
D9F7F7D12RZ	2021-03-25	Post21_44	Female	1999	Not Hispanic or Latino	White	22.29	29.48	19.95	24.61	OL706500	EPI_ISL_7156713	20I (Alpha; V1)	B.1.1.7
D9F7F8F5AEN	2021-03-25	Post21_45	Male	2001	Not Hispanic or Latino	White	18.36	17.85	26.8	27.83	OL706502	EPI_ISL_7156871	20I (Alpha; V1)	B.1.1.7
DC3B762250S	2021-03-25	Post21_46	Female	1999	Not Hispanic or Latino	White	18.12	17.31	24.42	24.33	OL706504	EPI_ISL_7156800	20I (Alpha; V1)	B.1.1.7
117372F34NS	2021-03-25	Post21_47	Male	1998	Not Hispanic or Latino	White	17.78	17.85	25.68	25.81	OL706511	EPI_ISL_7156801	20I (Alpha; V1)	B.1.1.7
EC3382F7442	2021-03-25	Post21_48	Male	1993	Not Hispanic or Latino	Asian	19.36	18.8	25.62	25	OL706515	EPI_ISL_7156339	20I (Alpha; V1)	NA
B9E6117D3DV	2021-03-25	Post21_49	Female	1999	Not Hispanic or Latino	White	21.48	20.24	28.3	28.87	OL706514	EPI_ISL_7156296	20J (Gamma; V3)	P.1
EC3BFF4E0Y3	2021-03-25	Post21_50	Male	1998	Hispanic or Latino	White	19.51	19.1	25.3	24.86	OL706516	EPI_ISL_7156297	20J (Gamma; V3)	P.1.10
D9F7F8C37GH	2021-03-25	Post21_51	Male	2002	Not Hispanic or Latino	White	17.29	17.23	24.92	25.55	OL706501	EPI_ISL_7156903	21C (Epsilon)	B.1.429
DC3B6CE07TJ	2021-03-25	Post21_52	Female	2002	Not Hispanic or Latino	White	26.38	27.93	29.44	33.08	OL706503	EPI_ISL_7156275	20H (Beta; V2)	B.1.351
551F7615DHL	2021-03-26	Post21_53	Male	1998	Not Hispanic or Latino	White	26.1	22.32	17.81	17.67	OL706517	EPI_ISL_7156714	20I (Alpha; V1)	B.1.1.7
EC1257F9FL3	2021-03-26	Post21_54	Female	2001	Not Hispanic or Latino	Black or African American	16.8	17.1	24.01	22.43	OL706519	-	20I (Alpha; V1)	B.1.1.7
EC2EBDEFCLL	2021-03-26	Post21_55	Female	2001	Not Hispanic or Latino	Black or African American	16.59	19.55	18.33	19.73	OL706520	EPI_ISL_7156742	20I (Alpha; V1)	B.1.1.7
EA4809449GQ	2021-03-28	Post21_56	Male	1992	Not Hispanic or Latino	Asian	17.92	17.44	14.72	15.12	OL706525	EPI_ISL_7156803	20I (Alpha; V1)	B.1.1.7
EC1259A56YI	2021-03-28	Post21_57	Male	1998	Not Hispanic or Latino	White	18.47	18.05	20.38	20.56	OL706526	EPI_ISL_7156248	20B	B.1.1.517
003BEC838FE	2021-03-29	Post21_58	Male	1998	Not Hispanic or Latino	Black or African American	19.49	17.99	28.61	27.74	ON030764	-	20I (Alpha; V1)	B.1.1.7
37DF74C4CCM	2021-03-29	Post21_59	Female	1998	Not Hispanic or Latino	White	17.11	19.06	24.58	24.51	OL706530	EPI_ISL_7156613	20I (Alpha; V1)	NA
37DF74DE3CX	2021-03-29	Post21_60	Female	2001	Not Hispanic or Latino	White	17.57	17.57	23.03	23.08	OL706531	EPI_ISL_7156804	20I (Alpha; V1)	B.1.1.7
5530E0AC8DY	2021-03-29	Post21_61	Female	1997	Not Hispanic or Latino	White	18.16	17.02	14.45	14.13	OL706538	EPI_ISL_7156805	20I (Alpha; V1)	NA
5530E0B63RH	2021-03-29	Post21_62	Male	1999	Not Hispanic or Latino	White	27.77	24.37	24.62	20.12	OL706539	EPI_ISL_7156747	20I (Alpha; V1)	B.1.1.7
EC2EC542E3F	2021-03-29	Post21_63	Male	1999	Not Hispanic or Latino	White	20.04	18.5	20.93	20.59	OL706546	EPI_ISL_7156688	20I (Alpha; V1)	B.1.1.7
F17ACF5CCYQ	2021-03-29	Post21_64	Male	2001	Not Hispanic or Latino	White	21.35	15.74	26.03	22.85	OL706547	EPI_ISL_7156806	20I (Alpha; V1)	B.1.1.7
F1A756792EN	2021-03-29	Post21_65	Male	2001	Not Hispanic or Latino	White	19.7	19.62	24.2	24.17	OL706548	EPI_ISL_7156608	20I (Alpha; V1)	NA
5530E33E5MQ	2021-03-29	Post21_66	Male	1999	Not Hispanic or Latino	White	21.17	22.06	21.27	21.58	OL706541	EPI_ISL_7156298	20J (Gamma; V3)	P.1
F17ACF994AG	2021-03-29	Post21_67	Female	2001	Not Hispanic or Latino	White	24.18	23.56	28.16	27.34	OK341140	-	20J (Gamma; V3)	P.1.10
37DF74E45K2	2021-03-29	Post21_68	Female	2002	Not Hispanic or Latino	White	19.23	18.92	26.83	27.02	OL706532	EPI_ISL_7156252	21C (Epsilon)	B.1.427
37DF75FAC07	2021-03-29	Post21_69	Female	2002	Not Hispanic or Latino	White	19.84	19.2	24.35	24.39	OL706533	EPI_ISL_7156255	21C (Epsilon)	B.1.427
522FF9B982M	2021-03-30	Post21_70	Male	1999	Not Hispanic or Latino	White	21.88	16.94	16.8	16.03	OL706557	EPI_ISL_7156758	20I (Alpha; V1)	NA
5530E353EYI	2021-03-30	Post21_71	Male	2001	Not Hispanic or Latino	White	17.53	17.4	21.58	21.76	OL706560	EPI_ISL_7156809	20I (Alpha; V1)	B.1.1.7
EA86066DAQI	2021-03-30	Post21_72	Female	2002	Not Hispanic or Latino	White	18.27	17.3	19.96	19.29	OL706563	EPI_ISL_7156774	20I (Alpha; V1)	B.1.1.7
EC3067228HT	2021-03-30	Post21_73	Male	2001	Not Hispanic or Latino	White	20.65	18.26	24.81	23.19	OL706564	EPI_ISL_7156810	20I (Alpha; V1)	B.1.1.7
EC34A8A75WX	2021-03-30	Post21_74	Male	1995	Not Hispanic or Latino	Asian	19.35	20.51	21.43	23.43	OL706566	EPI_ISL_7156811	20I (Alpha; V1)	B.1.1.7
EC3BED182JU	2021-03-30	Post21_75	Male	2001	Not Hispanic or Latino	White	17.83	15.91	18.53	18.02	OL706569	EPI_ISL_7156812	20I (Alpha; V1)	B.1.1.7
F1A754F64IG	2021-03-30	Post21_76	Male	1999	Not Hispanic or Latino	White	19.11	18.59	19.53	19.69	OL706571	EPI_ISL_7156721	20I (Alpha; V1)	B.1.1.7
55087D3AB1O	2021-03-30	Post21_77	Female	2002	Not Hispanic or Latino	White	18.77	18.45	26.88	27.07	OL706559	EPI_ISL_7156848	20J (Gamma; V3)	P.1.10
EC3067249HH	2021-03-30	Post21_78	Female	2001	Not Hispanic or Latino	White	22.58	22.83	28.76	27.8	OL706565	EPI_ISL_7156923	20J (Gamma; V3)	P.1.10
EC3AF8CD7QL	2021-03-30	Post21_79	Female	2002	Not Hispanic or Latino	White	21.6	22.02	24.67	24.34	OL706568	EPI_ISL_7156302	20J (Gamma; V3)	P.1.10
EC3BED920OE	2021-03-30	Post21_80	Female	2001	Not Hispanic or Latino	White	19.2	19.33	15.55	15.24	OL706570	EPI_ISL_7156279	20J (Gamma; V3)	P.1.10
EC34AECB9JF	2021-03-30	Post21_81	Male	2001	Not Hispanic or Latino	White	19.3	18.49	23.16	24.47	OL706567	EPI_ISL_7156270	21F (Iota)	B.1.526
2C015FFC6ZI	2021-03-31	Post21_82	Male	2000	Not Hispanic or Latino	White	17.34	16.76	25.89	26.68	OL706573	EPI_ISL_7156781	20I (Alpha; V1)	B.1.1.7
2C015FFD05C	2021-03-31	Post21_83	Male	2000	Not Hispanic or Latino	White	18.29	18.32	19.76	19.91	OL706574	EPI_ISL_7156723	20I (Alpha; V1)	B.1.1.7
B9E8F0450AI	2021-03-31	Post21_84	Female	2000	Not Hispanic or Latino	White	20.27	20.03	25.18	25.34	OL706579	EPI_ISL_7156724	20I (Alpha; V1)	B.1.1.7
B9EFC4BBBW0	2021-03-31	Post21_85	Female	2002	Not Hispanic or Latino	White	15.97	15.75	28.69	29.19	OL706580	EPI_ISL_7156863	20I (Alpha; V1)	NA
B9EFC65BB00	2021-03-31	Post21_86	Male	2001	Not Hispanic or Latino	White	21.26	20.8	21.13	20.87	OL706581	EPI_ISL_7156699	20I (Alpha; V1)	B.1.1.7
B9EFC79A5U5	2021-03-31	Post21_87	Male	2000	Hispanic or Latino	White	18.15	17.71	25.09	24.88	OL706582	EPI_ISL_7156813	20I (Alpha; V1)	B.1.1.7
EC3C17E9BKJ	2021-03-31	Post21_88	Male	2002	Not Hispanic or Latino	White	21.35	19.1	27.5	27.95	OL706585	EPI_ISL_7156837	20I (Alpha; V1)	B.1.1.7
EC34AB847UX	2021-03-31	Post21_89	Female	2001	Not Hispanic or Latino	White	20.6	20.46	27.66	28.04	OL706583	EPI_ISL_7156887	20J (Gamma; V3)	P.1.10
355B7F3FBFI	2021-04-01	Post21_90	Female	2002	Not Hispanic or Latino	Black or African American	18.69	18.29	17.26	17.3	OL706589	EPI_ISL_7156738	20I (Alpha; V1)	B.1.1.7
355B7F423QT	2021-04-01	Post21_91	Female	2001	Not Hispanic or Latino	White		19.81	28.87	22.56	OL706590	EPI_ISL_7156759	20I (Alpha; V1)	B.1.1.7
EC317179989	2021-04-01	Post21_92	Male	2001	Not Hispanic or Latino	White	18.76	18.26	21.94	22.06	OL706594	EPI_ISL_7156690	20I (Alpha; V1)	B.1.1.7
FA98B87D77V	2021-04-01	Post21_93	Female	1999	Not Hispanic or Latino	White	19.04	18.29	19.11	18.69	OL706596	EPI_ISL_7156816	20I (Alpha; V1)	B.1.1.7
FA9A59231O5	2021-04-01	Post21_94	Female	1999	Hispanic or Latino	White	17.66	17.28	21.34	21.36	OL706597	EPI_ISL_7156817	20I (Alpha; V1)	B.1.1.7
FA98B6C89L8	2021-04-01	Post21_95	Male	1999	Not Hispanic or Latino	White	18.2	18.3	18.74	18.9	OL706595	EPI_ISL_7156305	20J (Gamma; V3)	P.1.10
FA9B1ED0AG8	2021-04-01	Post21_96	Male	2002	Not Hispanic or Latino	White	19.41	18.26	20.83	21.03	OL706599	EPI_ISL_7156282	20J (Gamma; V3)	P.1.10
FA9B1ECCAG5	2021-04-01	Post21_97	Male	1998	Not Hispanic or Latino	White	19.37	19.15	19.39	20.54	OL706598	EPI_ISL_7156258	20B	B.1.1.348
EA89E6BA784	2021-04-02	Post21_98	Male	1998	Not Hispanic or Latino	White	18.03	16.17	24.72	24.12	OL706608	EPI_ISL_7156818	20I (Alpha; V1)	B.1.1.7
F1A732D17EV	2021-04-02	Post21_99	Male	2001	Not Hispanic or Latino	White	22.03	21.21	21.59	21.92	OL706610	EPI_ISL_7156728	20I (Alpha; V1)	B.1.1.7
F1A73493CMB	2021-04-02	Post21_100	Female	2000	Not Hispanic or Latino	White	23.14	23.51	24.26	24.37	OL706611	EPI_ISL_7156910	20I (Alpha; V1)	NA
F1A7411233O	2021-04-02	Post21_101	Female	2002	Not Hispanic or Latino	White	17.14	16.7	21.87	24.22	OL706612	EPI_ISL_7156819	20I (Alpha; V1)	B.1.1.7
4F8D22758SU	2021-03-01	Pre21_01	Female	2002	Not Hispanic or Latino	White	17.72	16.25	23.47	22.03	OL709624	EPI_ISL_7156858	21C (Epsilon)	B.1.429
26B6DEBDB0O*	2021-03-01	Pre21_02	Female	2002	Not Hispanic or Latino	White	18.28	20.85	27.83	30.06	-	-	20C	NA
F4B7C2EFA9V	2021-03-01	Pre21_03	Female	2001	Not Hispanic or Latino	Asian;White	18.91	18.38	27.29	27.22	OL709611	EPI_ISL_7156654	20G	B.1.2
26B6DEC36K6	2021-03-01	Pre21_04	Female	2002	Not Hispanic or Latino	White	17.41	20.07	21.32	22.52	OL709616	EPI_ISL_7156743	20G	B.1.2
26C99FFDAJL	2021-03-01	Pre21_05	Male	2000	Not Hispanic or Latino	Asian	20.8	26.39	22	25.19	OL709617	EPI_ISL_7156177	20G	B.1.2
523BDDF3CXN	2021-03-01	Pre21_06	Female	2002	Not Hispanic or Latino	White	19.25	20.81	27.09	28.88	OL709625	EPI_ISL_7156843	20G	B.1.2
55076D4F4MZ	2021-03-10	Pre21_07	Male	1998	Not Hispanic or Latino	White	19.04	17.91	28.02	27.14	ON030740	-	20I (Alpha; V1)	B.1.1.7
552C6B907LI	2021-03-10	Pre21_08	Male	1997	Not Hispanic or Latino	Asian	22.35	22.05	29.1	31.38	ON030738	-	20I (Alpha; V1)	B.1.1.7
636DE0907JE	2021-03-10	Pre21_09	Female	2000	Not Hispanic or Latino	White	21.06	19.31	27.4	26.4	ON030739	-	20I (Alpha; V1)	B.1.1.7
354E9AA04HA*	2021-03-10	Pre21_10	Female	2002	Not Hispanic or Latino	White	18.78	18.82	31.42	30.66	-	-	21C (Epsilon)	NA
C10ECF5B7AX	2021-03-10	Pre21_11	Male	2001	Not Hispanic or Latino	White	23.47	18.36	28	28.03	-	EPI_ISL_7156665	21C (Epsilon)	B.1.429
355B78914AI	2021-03-10	Pre21_12	Male	2001	Not Hispanic or Latino	White	20.18	23.46	26	27.14	OL709630	EPI_ISL_7156340	20G	B.1.2
55076A6715G	2021-03-10	Pre21_13	Male	1999	Not Hispanic or Latino	White	18.91	19.45	19.98	21.38	OL709632	EPI_ISL_7155899	20G	B.1.2
5524B98EAJM	2021-03-11	Pre21_14	Male	2002	Not Hispanic or Latino	White	16.27	16.04	21.14	21.24	ON030744	-	20I (Alpha; V1)	B.1.1.7
C136CDE2AMT	2021-03-11	Pre21_15	Female	2001	Not Hispanic or Latino	White	23.8	19.11	26.97	25.73	ON030745	-	20I (Alpha; V1)	B.1.1.7
5528AC4274S	2021-03-11	Pre21_16	Female	2002	Not Hispanic or Latino	White	15.64	15.37	18.26	18.04	OL709634	EPI_ISL_7156832	21C (Epsilon)	B.1.429
B9DFDE0B30R	2021-03-11	Pre21_17	Male	1999	Not Hispanic or Latino	White	16.5	16.22	24.2	23.56	OL709635	EPI_ISL_7156538	21C (Epsilon)	NA
C136CECFFK8	2021-03-11	Pre21_18	Male	1999	Not Hispanic or Latino	White	19.29	17.81	27.86	27.19	OL709637	EPI_ISL_7156328	21C (Epsilon)	B.1.429
C5C9E4BE2YI	2021-03-11	Pre21_19	Female	2000	Not Hispanic or Latino	White	20.67	21.09	25.52	25.66	OL709638	EPI_ISL_7156905	20G	B.1.2
C134E4A4FJU	2021-03-12	Pre21_20	Male	2001	Not Hispanic or Latino	Asian;White	18.43	18.16	28.65	29.95	OL709641	EPI_ISL_7156373	21C (Epsilon)	B.1.429
C5C9E4E227I	2021-03-12	Pre21_21	Female	2001	Not Hispanic or Latino	Black or African American	19.71	18.79	19.54	19.12	OL709642	EPI_ISL_7156189	21C (Epsilon)	B.1.429
B9E811FDCG0	2021-03-12	Pre21_22	Male	1993	Not Hispanic or Latino	Asian	24.14	19.69	20.21	21.49	OL709640	EPI_ISL_7156838	20G	B.1.2
C5C9E4FADRU	2021-03-12	Pre21_23	Female	2001	Not Hispanic or Latino	White	20.62	19.48	24.27	24.78	OL709643	EPI_ISL_7156916	20G	B.1.2
DC3B791C4BE*	2021-03-13	Pre21_24	Female	1999	Hispanic or Latino	White	17.02	16.18	25.98	26.94	-	-	20C	NA
26C81A1C0RD	2021-03-16	Pre21_25	Female	2002	Not Hispanic or Latino	White	20.56	19.04	24.39	26.28	ON030758	-	20I (Alpha; V1)	B.1.1.7
522E5DCDBKP	2021-03-16	Pre21_26	Male	1998	Not Hispanic or Latino	White	20.99	20.51	23.21	21.97	OL709649	EPI_ISL_7156841	20G	B.1.2
2C2D984680P	2021-03-17	Pre21_27	Male	2000	Not Hispanic or Latino	White	21.47	20.26	26.25	26.37	OL709650	EPI_ISL_7156683	21C (Epsilon)	B.1.429
D8C0DFFC5FA	2022-03-27	Post22_01	Female	2002	Not Hispanic or Latino	White	22.32	19.13	24.35	23.3	ON337584	EPI_ISL_13648374	21L (Omicron)	BA.2
DAC09A2F9MR	2022-03-28	Post22_02	Male	2002	Not Hispanic or Latino	White	25.98	21.89	38.95	30.87	ON337586	EPI_ISL_13648376	21L (Omicron)	BA.2
D19833B57ZK	2022-03-29	Post22_03	Female	1998	Not Hispanic or Latino	White	21.29	23.81	26.34	25.82	ON337590	EPI_ISL_13648377	21L (Omicron)	BA.2
D19833C454U	2022-03-29	Post22_04	Male	2001	Not Hispanic or Latino	White	18.2	17.5	27.14	25.62	-	EPI_ISL_15481321	21K (Omicron)	BA.1.1
D1AD90762NH	2022-03-29	Post22_05	Male	1990	Not Hispanic or Latino	Black or African American	16.2	16.9	17.49	19.22	ON337591	EPI_ISL_13648378	21K (Omicron)	BA.1.1
D1AD9329FUB	2022-03-29	Post22_06	Male	1998	Not Hispanic or Latino	Asian	18.23	18.29	31.79	32.88	ON337593	EPI_ISL_13648379	21L (Omicron)	NA
D1AE87FBA0M	2022-03-29	Post22_07	Male	1996	Not Hispanic or Latino	White	20.35	19.95	31.98		ON337589	EPI_ISL_13648380	21L (Omicron)	BA.2
D35094DE9OG	2022-03-30	Post22_08	Female	1996	Not Hispanic or Latino	Black or African American;White	22.76	25.94	25.75	27.53	ON337598	EPI_ISL_13648385	21L (Omicron)	BA.2
D3509658CN4	2022-03-30	Post22_09	Male	1984	Not Hispanic or Latino	White	23.81	28.01	31.92	33.04	ON337595	EPI_ISL_13648386	21K (Omicron)	BA.1.1
D58433A7FCC	2022-03-30	Post22_10	Female	1994	Not Hispanic or Latino	White	20.8	19.86	32.1	33.91	-	EPI_ISL_15393860	21L (Omicron)	NA
D58437135ZU	2022-03-30	Post22_11	Male	2000	Not Hispanic or Latino	White	20.71	18.33	24.56	24.69	ON337599	EPI_ISL_13648387	21L (Omicron)	BA.2
DABAE16D85D	2022-03-30	Post22_12	Female	1994	Not Hispanic or Latino	White	17.96	17.37	30.72	33	ON337596	EPI_ISL_13648388	21L (Omicron)	BA.2
E8E155C4AVR	2022-03-31	Post22_13	Female	2003	Not Hispanic or Latino	White	18.99	18.49	29.44	30.18	ON337601	EPI_ISL_13648391	21K (Omicron)	BA.1
495DAB9509H	2022-04-04	Post22_14	Female	2003	Not Hispanic or Latino	White	17.41	17.1	21.16	20.11	ON337604	EPI_ISL_13648394	21L (Omicron)	BA.2
495DAC0B103	2022-04-05	Post22_15	Female	2000	Not Hispanic or Latino	White	17.5	17.38	28.02	28.06	ON337607	EPI_ISL_13648396	21L (Omicron)	BA.2
495DAFF0CW7	2022-04-06	Post22_16	Male	1999	Not Hispanic or Latino	White	23.46	22.67	20.81	21.23	ON337613	EPI_ISL_13648400	21L (Omicron)	BA.2
4503393DDKD	2022-04-08	Post22_17	Female	2000	Not Hispanic or Latino	White	21.1	21.11	25.48	25.97	ON337617	EPI_ISL_13648406	21L (Omicron)	BA.2
4504468D0KY	2022-04-08	Post22_18	Female	1992	Not Hispanic or Latino	White	21.58	19.66	31.05	28.61	ON337616	EPI_ISL_13648407	21L (Omicron)	BA.2
B421F93030W	2022-03-11	Pre22_01	Male	2001	Hispanic or Latino	White	21.27	19.4	29.31	26.14	ON150834	EPI_ISL_13648349	21L (Omicron)	BA.2
6C6499A1437	2022-03-17	Pre22_02	Male	2000	Not Hispanic or Latino	Black or African American	29.64	18.16	34.58	24.79	ON648700	EPI_ISL_13648356	21K (Omicron)	BA.1.1
BFC4B397EQZ	2022-03-17	Pre22_03	Male	2001	Not Hispanic or Latino	White	18.68	18.49	21.46	21.99	ON637236	EPI_ISL_13648358	21L (Omicron)	BA.2
D34A89A5AFP	2022-03-18	Pre22_04	Male	1999	Hispanic or Latino	Not Provided	20.02	19.53	25.45	25.28	ON648705	EPI_ISL_13648362	21L (Omicron)	BA.2
D34D5C9C2OP	2022-03-18	Pre22_05	Female	2001	Not Hispanic or Latino	White	29.13	26.63	33.42	33.94	-	EPI_ISL_15393858	21K (Omicron)	BA.1.1
495DA8606IQ	2022-03-24	Pre22_06	Male	1998	Not Hispanic or Latino	White	19.59	19.27	24.8	24.65	ON337580	EPI_ISL_13648368	21L (Omicron)	BA.2
8DE872895NS	2022-03-24	Pre22_07	Male	1995	Not Hispanic or Latino	White	19.79	20.04	23.71	24.76	ON337579	EPI_ISL_13648369	21L (Omicron)	BA.2
D862406D612	2022-03-26	Pre22_08	Male	1991	Not Hispanic or Latino	White	29.74	30.67	32.43	29.24	ON337583	EPI_ISL_13648372	21L (Omicron)	BA.2
D8C0E1710VB	2022-03-26	Pre22_09	Male	2003	Not Hispanic or Latino	White	21.52	20.65	19.6	18.58	ON337582	EPI_ISL_13648373	21L (Omicron)	BA.2
*These samples were not uploaded
